# Supplementary material for: Non-Mendelian inheritance during inbreeding of Cav3.2 and Cav2.3 deficient mice
Source: Sci Rep. 2020 Oct 2;10:15993. doi: 10.1038/s41598-020-72912-9 (PMC7532468; doi:10.1038/s41598-020-72912-9)
Supplement: Supplementary file 1 — Supplementary file1 [file 41598_2020_72912_MOESM1_ESM.xlsx]

## Sheet: heterozygous parents
Supplement-table 1: Distrubution of the genotype in the F1 generation from heterozygous (Cav3.2+|-) parents.
From the year 2007 to 2016 the breeding was performed with one male and two females.
																									Theoretical calculation:
Breeding line	Patents		Litter	Number of siblings, males			Male			Number of siblings, females			Female			Gender									Expected 2x number, based on the wild type number
						KO's	total					KO's	total			ratio									Males	Females
Name	Male	Female(s)	birth date	+|+	+|-	-|-				+|+	+|-	-|-		male : female(s)		F/M									+|+	+|+
Ta1H32JZ2.1	+/-	+/- +/-	2007-03-13	2	3	2	7			2	5	0	7	1:2		1									4	4
Ta1H32JZ2.2	+/-	+/- +/-	2007-04-28	4	3	2	9			4	4	0	8	1:2		0.888889									8	8
Ta1H32JZ2.3	+/-	+/- +/-	2007-05-26	0	0	0	0			0	0	2	2	1:2											8	8
Ta1H32JZ2.4	+/-	+/- +/-	2007-06-09	0	1	1	2			0	2	1	3	1:2		1.5									0	0
Ta1H32JZ2.4	+/-	+/- +/-	2007-06-30	1	1	0	2			0	0	0	0	1:2		0
Ta1H+/-Bl1.1	+/-	+/- +/-	2007-05-07	4	3	1	8			4	4	0	8	1:2		1
Ta1H+/-Bl1.2	+/-	+/- +/-	2007-07-04	2	1	0	3			2	3	0	5	1:2		1.66667									4	4
Ta1H+/-Bl1.3	+/-	+/- +/-	2007-07-16	3	1	0	4			2	4	0	6	1:2		1.5									6	4
Ta1H+/-Bl1.5	+/-	+/- +/-	2008-05-06	4	4	0	8			5	2	0	7	1:2		0.875
Ta1H32JZ3.1	+/-	+/- +/-	2007-07-31	2	0	0	2			1	3	2	6	1:2		3									4	2
Ta1H32JZ3.2	+/-	+/- +/-	2007-09-14	2	0	1	3			2	1	0	3	1:2		1									4	4
Ta1H32JZ3.2	+/-	+/- +/-	2007-09-19	1	1	0	2			1	3	0	4	1:2		2									2	2
Ta1H+/-PIZ4.1	+/-	+/- +/-	2008-03-21	3	0	1	4			2	0	3	5	1:2		1.25									6	4
Ta1H+/-PIZ4.2	+/-	+/- +/-	2008-04-25	1	2	1	4			0	1	0	1	1:2		0.25									2	0
Ta1H+/-PIZ4.2	+/-	+/- +/-	2008-05-03	2	3	0	5			2	2	0	4	1:2		0.8									4	4
Ta1H+/-PIZ4.3	+/-	+/- +/-	2008-05-06	2	3	0	5			0	2	0	2	1:2		0.4									4	0
Ta1H+/-PIZ4.4	+/-	+/- +/-	2008-06-01	0	3	0	3			1	1	1	3	1:2		1									0	2
Ta1H+/-PIZ4.5	+/-	+/- +/-	2008-06-19	0	0	1	1			0	2	1	3	1:2		3									0	0
Ta1H+/-PIZ4.6	+/-	+/- +/-	2008-07-04	1	0	0	1			1	2	0	3	1:2		3									2	2
Ta1H+/-PIZ4.7	+/-	+/- +/-	2008-09-02	2	2	1	5			1	0	1	2	1:2		0.4									4	2
Ta1H+/-PIZ4.8	+/-	+/- +/-	2008-10-24	1	3	0	4			2	2	1	5	1:2		1.25									2	4
Ta1H+/-PIZ4.9	+/-	+/- +/-	2008-11-22	2	2	0	4			0	0	0	0	1:2		0									4	0
Ta1H+/-PIZ4.10	+/-	+/- +/-	2009-01-14	1	1	0	2			0	0	1	1	1:2		0.5									2	0
Ta1H+/-PIZ9.1	+/-	+/- +/-	2010-12-20	1	4	0	5			0	1	1	2	1:2		0.4									2	0
Ta1H+/-PIZ9.2	+/-	+/- +/-	2011-01-13	1	3	1	5			2	1	1	4	1:2		0.8									2	4
Ta1H+/-PIZ9.3	+/-	+/- +/-	2011-02-23	3	2	3	8			2	0	2	4	1:2		0.5									6	4
Ta1H+/-PIZ9.4	+/-	+/- +/-	2011-03-23	2	1	0	3			0	2	0	2	1:2		0.666667									4	0
Ta1H+/-PIZ9.5	+/-	+/- +/-	2011-04-16	1	1	2	4			0	3	1	4	1:2		1									2	0
Ta1H+/-PIZ9.6	+/-	+/- +/-	2011-05-14	1	2	1	4			0	0	3	3	1:2		0.75									2	0
Ta1H+/-PIZ9.7	+/-	+/- +/-	2011-05-22	0	0	1	1			0	1	0	1	1:2		1									0	0
Ta1H+/-PIZ9.7	+/-	+/- +/-	2011-05-29	0	2	0	2			0	0	0	0	1:2		0									0	0
Ta1H+/-PIZ9.8	+/-	+/- +/-	2011-06-09	1	1	0	2			0	3	2	5	1:2		2.5									2	0
Ta1H+/-PIZ9.9	+/-	+/- +/-	2011-07-29	1	2	0	3			1	0	2	3	1:2		1									2	2
Ta1H+/-PIZ9.10	+/-	+/- +/-	2011-09-25	0	1	0	1			0	0	1	1	1:2		1									0	0
Ta1H+/-PIZ9.10	+/-	+/- +/-	2011-10-09	0	1	0	1			0	0	0	0	1:2		0									0	0
Ta1H+/-ZIZ1.1	+/-	+/- +/-	2016-02-29	0	3	0	3			5	0	0	5	1:2		1.66667									0	10
Ta1H+/-ZIZ1.2	+/-	+/- +/-	2016-04-25	2	3	1	6			2	2	0	4	1:2		0.666667									4	4
Ta1H+/-ZIZ1.3	+/-	+/- +/-	2016-05-17	0	1	0	1			2	8	0	10	1:2		10									0	4
Ta1H+/-ZIZ1.4	+/-	+/- +/-	2016-06-13	0	3	0	3			1	3	1	5	1:2		1.66667									0	2
Ta1H+/-ZIZ1.5	+/-	+/- +/-	2016-07-18	0	1	0	1			2	3	1	6	1:2		6									0	4
Ta1H+/-ZIZ1.6	+/-	+/- +/-	2016-08-14	1	1	1	3			1	2	0	3	1:2		1									2	2
Ta1H+/-ZIZ2.1	+/-	+/-	2016-10-31	2	2	0	4			0	1	0	1	1:1		0.25									4	0
Ta1H+/-ZIZ2.2	+/-	+/-	2016-11-14	1	3	0	4			1	0	0	1	1:1		0.25									2	2
Ta1H+/-ZIZ2.3	+/-	+/-	2017-01-10	1	1	0	2			2	0	0	2	1:1		1									2	4
Ta1H+/-ZIZ4.1	+/-	+/-	2017-08-08	1	0	3	4			2	1	1	4	1:1		1									2	4
Ta1H+/-ZIZ4.2	+/-	+/-	2017-09-03	2	0	0	2			1	1	0	2	1:1		1									4	2
Ta1H+/-ZIZ4.3	+/-	+/-	2017-10-16	0	2	0	2			1	5	0	6	1:1		3									0	2
Ta1H+/-ZIZ4.5	+/-	+/-	2017-11-27	0	2	0	2			0	3	0	3	1:1		1.5									0	0
Ta1H+/-ZIZ4.6	+/-	+/-	2017-01-08	0	1	0	1			1	1	0	2	1:1		2									0	2
Ta1H+/-ZIZ4.7	+/-	+/-	2018-02-26	1	0	0	1			0	3	0	3	1:1		3									2	0
Ta1H+/-ZIZ4.9	+/-	+/-	2018-03-19	0	0	0	0			2	0	0	2	1:1											6	2
Ta1H+/-ZIZ4.10	+/-	+/-	2018-04-16	0	1	0	1			0	1	0	1	1:1		1									0	4
Ta1H+/-ZIZ5.1	+/-	+/-	2018-01-30	1	1	0	2			0	0	1	1	1:1		0.5									2	0
Ta1H+/-ZIZ5.2	+/-	+/-	2018-02-26	3	2	0	5			1	2	0	3	1:1		0.6									0	0
Ta1H+/-ZIZ5.3	+/-	+/-	2018-03-19	1	0	0	1			0	2	0	2	1:1		2
Ta1H+/-ZIZ5.4	+/-	+/-	2018-04-16	1	2	0	3			2	0	0	2	1:1		0.666667									2	4
Ta1H+/-ZIZ5.5	+/-	+/-	2018-05-14	2	0	0	2			0	1	0	1	1:1		0.5									4	0
Ta1H+/-ZIZ5.6	+/-	+/-	2018-05-29	0	1	0	1			0	0	0	0	1:1		0									0	0
Ta1H+/-ZIZ5.7	+/-	+/-	2018-06-18	0	1	0	1			1	0	0	1	1:1		1
Ta1H+/-ZIZ6.1	+/-	+/-	2018-05-29	2	2	0	4			0	2	0	2	1:1		0.5									4	0
Ta1H+/-ZIZ6.2	+/-	+/-	2018-06-18	0	1	0	1			1	1	0	2	1:1		2									0	2
Ta1H+/-ZIZ6.3	+/-	+/-	2018-07-10	0	1	0	1			0	1	1	2	1:1		2									0	0
Ta1H+/-ZIZ6.4	+/-	+/-	2018-08-15	3	3	0	6			0	1	0	1	1:1		0.166667									6	0
Ta1H+/-ZIZ6.5	+/-	+/-	2018-10-02	1	2	1	4			1	1	0	2	1:1		0.5
Ta1H+/-ZIZ7.1	+/-	+/-	2018-08-07	1	1	0	2			0	1	0	1	1:1		0.5
Ta1H+/-ZIZ7.2	+/-	+/-	2018-09-17	1	2	0	3			0	0	1	1	1:1		0.333333									2	0
Ta1H+/-ZIZ7.3	+/-	+/-	2018-10-02	0	0	2	2			0	1	0	1	1:1		0.5									0	0
Ta1H+/-ZIZ7.4	+/-	+/-	2018-10-29	0	2	0	2			0	1	0	1	1:1		0.5									0	0
Ta1H+/-ZIZ7.5	+/-	+/-	2019-01-21	0	1	0	1			0	1	0	1	1:1		1									0	0
Ta1H+/-ZIZ7.6	+/-	+/-	2019-01-27	0	2	1	3			0	1	1	2	1:1		0.666667									0	0
Ta1H+/-ZIZ7.7	+/-	+/-	2019-01-22	0	0	2	2			0	1	0	1	1:1		0.5									0	0
Ta1H+/-ZIZ7.8	+/-	+/-	2019-02-05	0	2	1	3			1	1	1	3	1:1		1									0	2
Ta1H+/-ZIZ7.9	+/-	+/-	2019-02-19	0	0	2	2			0	0	0	0	1:1		0									0	0
Ta1H+/-ZIZ9.1	+/-	+/-	2019-03-11	0	0	1	1			1	2	0	3	1:1		3									0	2
Ta1H+/-WIZ1.1	+/-	+/-	2016-06-13	2	2	1	5			0	4	1	5	1:1		1									4	0
Ta1H+/-WIZ1.2	+/-	+/-	2016-07-27	1	2	0	3			1	2	1	4	1:1		1.33333									2	2
Ta1H+/-WIZ1.3	+/-	+/-	2016-08-11	2	0	0	2			3	2	3	8	1:1		4									4	6
																Gender
			Cav3.2	Male			Male	Male		Female			Female	Female		ratio
			T-type	+|+	+|-	-|-	total	sum	chi:	+|+	+|-	-|-	total	sum	chi:
			# of pubs	83	111	35	229	229	20.34	72	116	39	227	227	9.7
Expected numbers related to +|+:			Mendelian	83	166	83		p =	< 0,005	72	144	72		p =	< 0,01
			Mean	1.07792	1.44156	0.454545	2.97403			0.935065	1.50649	0.506494	2.94805			1.27552
			Mendelian	1.07792	2.15584	1.07792				0.935065	1.87013	0.935065
			Stdev	1.09744	1.10613	0.752984	1.95323			1.18475	1.50108	0.788459	2.19387			1.4522
			Number n=	77	77	77	77			77	77	77	77			75
			SEM	0.125065	0.126055	0.0858105	0.222591			0.135014	0.171064	0.0898533	0.250014			0.167686
Comparson of males vs. females (student t-test)										0.83907	0.80765	0.678596
Comparison to wt (student t-test)			p =		0.0422957	6.45e-05					0.0096275	0.0090896
Comparison to the theoretical number, Mendel					0.0001707						0.002326
				Males		KO's				Females		KO's
				+|+	+|-	-|-				+|+	+|-	-|-
