# Supplementary material for: Non-Mendelian inheritance during inbreeding of Cav3.2 and Cav2.3 deficient mice
Source: Sci Rep. 2020 Oct 2;10:15993. doi: 10.1038/s41598-020-72912-9 (PMC7532468; doi:10.1038/s41598-020-72912-9)
Supplement: Supplementary file 2 — Supplementary file2 [file 41598_2020_72912_MOESM2_ESM.xlsx]

## Sheet: heterozygous - homozygous
Supplement-table 2: Distrubution of the genotype in the F1 generation from parents, which in one case were homozygous deficient of Cav3.2(-|-).
The upper part of the table contains the breeding with Cav3.2-deficient females, and the lower part the breedings with Cav3.2-deficient males. As indicated, some breedings were performed in a 1:1 or a 1 : 2 ratio of male to female(s).
Breeding line	Patents		Litter	Number of siblings, males			Male		Number of siblings, females			Female			Gender
						KO's	total				KO's	total			ratio
Name	Male	Female(s)	birth date	+|+	+|-	-|-			+|+	+|-	-|-		male : female(s)		F/M
Ta1H- -/+PIZ5.1	+/-	-/-	2009-04-27	0	0	1	1					0	1:1		0
Ta1H- -/+PIZ5.2	+/-	-/-	2009-05-16	0	1	1	2		0	1	0	1	1:1		0.5
Ta1H- -/+PIZ5.3	+/-	-/-	2009-07-02	0	2	1	3		0	2	0	2	1:1		0.666667
Ta1H- -/+PIZ5.4	+/-	-/-	2009-09-25	0	1	0	1		0	0	2	2	1:1		2
Ta1H+/-PIZ10.1	+/-	-/- -/-	2011-11-10	0	2	2	4		0	1	1	2	1:2		0.5
Ta1H+/-PIZ10.1	+/-	-/- -/-	2011-12-04	0	3	0	3		0	0	2	2	1:2		0.666667
Ta1H+/-PIZ10.3	+/-	-/- -/-	2011-12-28	0	1	0	1		0	1	1	2	1:2		2
Ta1H+/-PIZ10.4	+/-	-/- -/-	2012-01-12	0	1	1	2		0	3	0	3	1:2		1.5
Ta1H+/-PIZ10.5	+/-	-/- -/-	2012-02-07	0	2	0	2		0	0	1	1	1:2		0.5
Ta1H+/-PIZ10.6	+/-	-/- -/-	2012-02-12	0	1	2	3		0	2	0	2	1:2		0.666667
Ta1H+/-PIZ10.7	+/-	-/- -/-	2012-03-08	0	2	0	2		0	1	1	2	1:2		1
Ta1H+/-PIZ10.8	+/-	-/- -/-	2012-04-01	0	3	1	4		0	0	0	0	1:2		0
Ta1H+/-PIZ10.9	+/-	-/- -/-	2012-04-24	0	0	0	0		0	3	0	3	1:2
Ta1H+/-PIZ10.10	+/-	-/- -/-	2012-06-16	0	0	0	0		0	2	0	2	1:2
Ta1H- -/+PIZ11.1	-/-	+/- +/-	2012-11-14	0	3	4	7		0	2	2	4	1:2		0.571429
Ta1H- -/+PIZ11.2	-/-	+/- +/-	2013-01-09	0	2	1	3		0	2	1	3	1:2		1
Ta1H- -/+PIZ11.2	-/-	+/- +/-	2013-01-22	0	2	0	2		0	1	0	1	1:2		0.5
Ta1H- -/+PIZ11.3	-/-	+/- +/-	2013-02-02	0	2	0	2		0	1	0	1	1:2		0.5
Ta1H- -/+PIZ11.4	-/-	+/- +/-	2013-02-26	0	1	1	2		0	1	0	1	1:2		0.5
Ta1H- -/+PIZ11.6	-/-	+/- +/-	2013-03-16	0	4	0	4		0	0	0	0	1:2		0
Ta1H- -/+PIZ11.7	-/-	+/- +/-	2013-05-02	0	1	1	2		0	1	0	1	1:2		0.5
Ta1H- -/+PIZ11.8	-/-	+/- +/-	2013-06-02	0	2	1	3		0	0	2	2	1:2		0.666667
															gender
					Male		Male	Male		Female		Female	Female		ratio
					+|-	-|-	gesamt	sum	chi:	+|-	-|-	gesamt	sum	chi:	F / M
			# of pubs		36	17	53	53	6.8	24	13	37	37	3.27
Expected numbers related to +|-:			Mendelian		36	36		p =	< 0,01	24	24		p =	> 0,05
			Mean		1.63636	0.772727	2.40909			1.14286	0.619048	1.68182			0.711905
			Mendelian		1.64	1.64				1.14	1.14
			Stdev		1.0486	0.972567	1.53248			0.963624	0.804748	1.04135			0.560458
			Number n=		22	22	22			21	21	22			20
			SEM		0.223563	0.207352	0.326725			0.21028	0.17561	0.222017			0.125322
Vgl. male vs. Female (student t-test)										0.12	0.58
Vgl. hetero- vs. homozygot (student t-test)			p =			0.007					0.063
				Männchen		KO's			Weibchen		KO's
				+|+	+|-	-|-			+|+	+|-	-|-
