# Supplementary material for: Non-Mendelian inheritance during inbreeding of Cav3.2 and Cav2.3 deficient mice
Source: Sci Rep. 2020 Oct 2;10:15993. doi: 10.1038/s41598-020-72912-9 (PMC7532468; doi:10.1038/s41598-020-72912-9)
Supplement: Supplementary file 3 — Supplementary file3 [file 41598_2020_72912_MOESM3_ESM.xlsx]

## Sheet: Cav2.3 heterozygous parents
Supplement-table 3: Distrubution of the genotype in the F1 generation from heterozygous (Cav2.3+|-) parents.
From the year 2008 to 2015 the breeding was performed with one male and two females.																									Theoretical calculation:
																									Expected 2x number, based on the wild type number
Breeding line	Patents		Litter	Number of siblings, males			Male			Number of siblings, females			Female			Gender									Number of siblings			Number of siblings
						KO's	total					KO's	total			ratio									Males		KO's	Females		KO's
Name	Male	Female(s)	birth date	+|+	+|-	-|-				+|+	+|-	-|-		male : female(s)		F/M									+|+	+|-	-|-	+|+	+|-	-|-	Sonstiges
Ta1E+/-PIZR7.1	+/-	+/- +/-	2008-12-11	1	1	2	4			2	3	1	6	1:2		1.5									2		4	4		2
Ta1E+/-PIZR7.2	+/-	+/- +/-	2008-12-27	0	1	0	1			0	2	0	2	1:2		2
Ta1E+/-PIZR7.3	+/-	+/- +/-	2009-01-09	2	3	0	5			1	1	2	4	1:2		0.8
Ta1E+/-PIZR7.3	+/-	+/- +/-	2009-01-16	4	0	4	8			0	3	3	6	1:2		0.75									4		2	4		2
Ta1E+/-PIZR7.4	+/-	+/- +/-	2009-02-11	0	5	1	6			1	5	0	6	1:2		1									0		0	0		0
Ta1E+/-PIZR8.1	+/-	+/- +/-	2008-12-13	2	2	1	5			2	3	1	6	1:2		1.2									4		0	2		4
Ta1E+/-PIZR8.4	+/-	+/- +/-	2009-01-12	1	2	1	4			0	0	3	3	1:2		0.75									2		2	0		6
Ta1E+/-PIZR8.4	+/-	+/- +/-	2009-03-08	1	4	1	6			3	2	1	6	1:2		1									2		2	6		2
Ta1E+/-IZBL19.2	+/-	+/- +/-	2009-03-24	2	1	0	3			1	1	0	2	1:2		0.666667									4		0	2		0
Ta1E+/-IZBL19.2	+/-	+/- +/-	2009-05-13	3	3	0	6			3	3	0	6	1:2		1									6		0	6		0
Ta1E+/-IZBL19.2	+/-	+/- +/-	2009-06-08	0	2	0	2			0	1	0	1	1:2		0.5									0		0	0		0
Ta1E+/-IZBL19.2	+/-	+/- +/-	2009-07-29	0	2	0	2			1	2	0	3	1:2		1.5									0		0	2		0
Ta1E+/-IZBL19.2	+/-	+/- +/-	2009-09-15	0	0	0	0			0	0	1	1	1:2											0		0	0		2
Ta1E+/-IZBL20.2	+/-	+/- +/-	2010-06-04	0	1	3	4			0	3	0	3	1:2		0.75									0		6	0		0
Ta1E+/-IZBL20.3	+/-	+/- +/-	2010-07-02	2	0	0	2			0	2	0	2	1:2		1									4		0	0		0
Ta1E+/-IZBL20.4	+/-	+/- +/-	2010-07-20	2	0	0	2			0	3	1	4	1:2		2									4		0	0		2
Ta1E+/-IZBL20.5	+/-	+/- +/-	2010-08-14	1	4	1	6			1	2	0	3	1:2		0.5									2		2	2		0
Ta1E+/-IZBL20.6	+/-	+/- +/-	2010-10-01	1	1	2	4			1	1	1	3	1:2		0.75									2		4	2		2
Ta1E+/-IZBL20.7	+/-	+/- +/-	2010-11-19	0	2	0	2			1	2	1	4	1:2		2									0		0	2		2
Ta1E+/-IZBL21.1	+/-	+/- +/-	2011-11-15	1	1	2	4			0	3	0	3	1:2		0.75									2		4	0		0
Ta1E+/-IZBL21.2	+/-	+/- +/-	2011-12-27	0	3	3	6			3	3	1	7	1:2		1.16667									0		6	6		2
Ta1E+/-IZBL21.3	+/-	+/- +/-	2012-02-04	1	3	1	5			0	2	0	2	1:2		0.4									2		2	0		0
Ta1E+/-IZBL21.4	+/-	+/- +/-	3012-03-04	0	2	1	3			2	3	0	5	1:2		1.66667									0		2	4		0
Ta1E+/-IZBL21.5	+/-	+/- +/-	2012-04-17	1	3	1	5			1	2	1	4	1:2		0.8									2		2	2		2
Ta1E+/-IZBL21.6	+/-	+/- +/-	2012-06-19	3	0	0	3			2	1	0	3	1:2		1									6		0	4		0
Ta1E+/-IZBL21.6	+/-	+/- +/-	2012-08-10	0	3	1	4			1	1	0	2	1:2		0.5									0		2	2		0
Ta1E+/-IZBL22.1	+/-	+/- +/-	2012-04-15	0	1	1	2			1	2	1	4	1:2		2									0		2	2		2
Ta1E+/-IZBL22.2	+/-	+/- +/-	2012-07-18	2	1	0	3			0	0	0	0	1:2		0									4		0	0		0
Ta1E+/-IZBL23.1	+/-	+/- +/-	2012-12-21	3	1	0	4			0	3	0	3	1:2		0.75									6		0	0		0
Ta1E+/-PIZ3R11.1	+/-	+/- +/-	2015-11-30	1	0	3	4			2	3	1	6	1:2		1.5									2		6	4		2
Ta1E+/-PIZ3R11.2	+/-	+/- +/-	2015-08-24	3	1	4	8			0	2	0	2	1:2		0.25									6		8	0		0
Ta1E+/-PIZ3R11.2	+/-	+/- +/-	2015-08-28	0	0	2	2			1	1	2	4	1:2		2									0		4	2		4
Ta1E+/-PIZ3R12.1	+/-	+/- +/-	2015-07-28	2	0	1	3			3	2	2	7	1:2		2.33333									4		2	6		4
Ta1E+/-PIZ3R12.2	+/-	+/- +/-	2015-08-27	0	0	2	2			1	1	0	2	1:2		1									0		4	2		0
Ta1E+/-WIZ4R2.1	+/-	+/-	2018-04-04	0	0	3	3			1	1	2	4	1:1		1.33333									0		6	2		4
Ta1E+/-WIZ4R2.2	+/-	+/-	2018-05-01	1	1	1	3			2	1	1	4	1:1		1.33333									2		2	4		2
Ta1E+/-WIZ4R2.3	+/-	+/-	2018-06-21	1	2	2	5			1	1	1	3	1:1		0.6									2		4	2		2
Ta1E+/-WIZ4R2.4	+/-	+/-	2018-07-17	3	1	0	4			1	2	0	3	1:1		0.75									6		0	2		0
Ta1E+/-WIZ4R2.5	+/-	+/-	2018-08-31	1	0	1	2			0	0	1	1	1:1		0.5									2		2	0		2
Ta1E+/-WIZ4R2.6	+/-	+/-	2018-09-16	1	3	0	4			0	2	0	2	1:1		0.5									2		0	0		0
Ta1E+/-ZIZ3R11	+/-	+/-	2016-07-19	0	1	0	1			0	2	0	2	1:1		2									0		0	0		0
Ta1E+/-ZIZ3R11	+/-	+/-	2016-07-19	2	2	3	7			0	0	0	0	1:1		0									4		6	0		0
Ta1E+/-ZIZ3R12	+/-	+/-	2016-07-19	2	1	2	5			1	1	0	2	1:1		0.4									4		4	2		0
Ta1E+/-ZIZ3R12	+/-	+/-	2016-08-30	2	1	1	4			1	2	0	3	1:1		0.75									4		2	2		0
Ta1E+/-ZIZ3R12	+/-	+/-	2016-09-27	1	1	1	3			1	3	0	4	1:1		1.33333									2		2	2		0
Ta1E+/-ZIZ3R12	+/-	+/-	2016-10-26	0	1	2	3			1	1	0	2	1:1		0.666667									0		4	2		0
Ta1E+/-ZIZ3R13	+/-	+/-	2017-02-20	2	1	0	3			0	1	2	3	1:1		1									4		0	0		4
Ta1E+/-ZIZ3R13	+/-	+/-	2017-05-08	2	0	1	3			3	2	0	5	1:1		1.66667									4		2	6		0
Ta1E+/-ZIZ3R13	+/-	+/-	2017-06-07	0	0	2	2			1	1	3	5	1:1		2.5									0		4	2		6
Ta1E+/-ZIZ3R13	+/-	+/-	2017-07-03	0	0	5	5			2	0	1	3	1:1		0.6									0		10	4		2
Ta1E+/-R1Z2	+/-	+/-	2018-04-16	0	0	1	1			1	0	1	2	1:1		2									0		2	2		2
Ta1E+/-R1Z2	+/-	+/-	2018-05-29	0	1	1	2			0	4	0	4	1:1		2									0		2	0		0
Ta1E+/-R1Z2	+/-	+/-	2018-07-10	0	2	1	3			0	0	2	2	1:1		0.666667									0		2	0		4
Ta1E+/-R1Z2	+/-	+/-	2018-08-07	1	1	0	2			0	2	0	2	1:1		1									2		0	0		0
Ta1E+/-R1Z2	+/-	+/-	2018-09-17	0	2	0	2			0	1	1	2	1:1		1									0		0	0		2
Ta1E+/-ZIZ5R3	+/-	+/-	2019-01-21	2	3	0	5			2	2	0	4	1:1		0.8									4		0	4		0
Ta1E+/-ZIZ5R3	+/-	+/-	2019-01-28	2	2	0	4			2	1	0	3	1:1		0.75									4		0	4		0
Ta1E+/-WIZ4R1.1	+/-	+/-	2018-03-19	2	1	0	3			0	1	1	2	1:1		0.666667									4		0	0		2
Ta1E+/-WIZ4R2.1	+/-	+/-	2018-04-24	0	0	3	3			1	1	2	4	1:1		1.33333									0		6	2		4
Ta1E+/-WIZ4R2.2	+/-	+/-	2018-05-01	1	1	1	3			2	1	1	4	1:1		1.33333									2		2	4		2
Ta1E+/-WIZ4R2.3	+/-	+/-	2018-06-21	1	2	2	5			1	1	1	3	1:1		0.6									2		4	2		2
Ta1E+/-WIZ4R2.5	+/-	+/-	2018-08-31	1	0	1	2			0	0	1	1	1:1		0.5									2		2	0		2
Ta1E+/-WIZ4R2.6	+/-	+/-	2018-09-25	1	3	0	4			0	2	0	2	1:1		0.5									2		0	0		0
																gender
			Cav2.3	Male			Male	Male		Female			Female	Female		ratio
			R-type	+|+	+|-	-|-	gesamt	sum	chi:	+|+	+|-	-|-	gesamt	sum	chi:
			# of pubs	68	86	72	226	226	13.04	58	104	44	206	206	1.94
Expected numbers related to +|+:			Mendelian	68	136	68		p =	< 0,005	58	116	58		p =	< 0,5
			Mean	1.07937	1.36508	1.14286	3.5873			0.920635	1.65079	0.698413	3.26984			1.04624
			Mendelian	1.07937	2.15873	1.07937				0.920635	1.84127	0.920635
			Stabw:	1.03646	1.20886	1.20292	1.67173			0.938454	1.09484	0.854493	1.63831			0.583894
			Anzahl n =	63	63	63	63			63	63	63	63			62
			SEM	0.130581	0.152302	0.151553	0.210618			0.118234	0.137937	0.107656	0.206408			0.0741547
Vgl. male vs. female (student t-test)
Vgl. zum wt (student t-test)			p =		0.1569	0.751488					6.274e-05	0.167102
Vgl. zum Wert nach Mendel (2x wt), t-test:					0.022368	0.01672					0.73761	0.187205
				Männchen		KO's				Weibchen		KO's
				+|+	+|-	-|-				+|+	+|-	-|-
